# Supplementary material for: Achieving consensus in multilateral international negotiations: The case study of the 2015 Paris Agreement on climate change
Source: Sci Adv. 2021 Dec 15;7(51):eabg8068. doi: 10.1126/sciadv.abg8068 (PMC8673769; doi:10.1126/sciadv.abg8068)
Supplement: Supplementary file 2 — Data files S1 and S2 [file sciadv.abg8068_data_files_s1_and_s2.zip]

Archive with 2 entries (2 files):
- sciadv.abg8068_data_file_s1.xlsx
- sciadv.abg8068_data_file_s2.xlsx
