# Supplementary material for: Achieving consensus in multilateral international negotiations: The case study of the 2015 Paris Agreement on climate change
Source: Sci Adv. 2021 Dec 15;7(51):eabg8068. doi: 10.1126/sciadv.abg8068 (PMC8673769; doi:10.1126/sciadv.abg8068)
Supplement: Supplementary file 2 — Data files S1 and S2 [file sciadv.abg8068_data_files_s1_and_s2.zip › sciadv.abg8068_data_file_s1.xlsx]

## Sheet: COP
	2015-12-12	2014-12-12	2013-11-23	2012-12-07	2011-12-11	2010-12-11	2009-12-19	2008-12-12	2007-12-15	2006-11-17	2005-12-09	2004-12-17	2003-12-12	2002-11-01	2001-11-10	2001-07-27
Afghanistan	1	1	1	1	1	1	1	1	1	1	1	1	1	1	0	0
Albania	1	1	1	1	1	1	1	1	1	1	1	1	1	1	1	1
Algeria	1	2	2	6	1	2	6	3	1	1	3	3	2	2	2	1
Andorra	1	1	1	1	1	0	0	0	0	0	0	0	0	0	0	0
Angola	5	1	1	1	2	1	2	1	1	1	2	1	1	1	1	1
Antigua & Barbuda	3	1	2	1	1	2	1	3	1	1	1	1	1	2	1	1
Argentina	2	3	2	1	6	2	4	1	1	1	4	7	7	3	2	3
Armenia	1	1	1	1	1	1	1	1	1	1	3	1	1	1	1	1
Australia	4	4	7	9	6	7	8	4	5	3	4	2	4	4	10	12
Austria	2	1	2	1	1	1	1	1	1	1	2	1	2	3	1	1
Azerbaijan	2	1	1	1	1	1	1	1	1	1	1	1	2	1	1	1
Bahamas	1	1	1	1	1	1	3	2	1	1	1	1	1	1	2	1
Bahrain	1	1	1	1	1	1	1	1	1	1	1	1	1	1	1	1
Bangladesh	3	1	3	3	3	3	4	1	2	3	2	4	3	2	2	2
Barbados	2	1	1	5	3	2	2	1	2	1	1	3	1	1	1	1
Belarus	1	2	1	1	3	1	1	1	1	3	2	1	2	1	1	1
Belgium	1	2	1	1	1	2	1	2	1	1	2	2	3	3	2	3
Belize	2	3	2	1	1	2	2	1	1	1	1	1	1	1	1	1
Benin	1	1	2	1	1	2	1	1	1	1	3	2	2	1	2	1
Bhutan	1	1	1	1	1	2	1	2	2	2	2	1	2	2	1	2
Bolivia	8	6	3	3	6	8	6	1	1	2	3	2	1	1	1	1
Bosnia & Herzegovina	1	1	1	1	1	1	1	1	1	1	1	1	1	1	1	1
Botswana	1	1	2	1	1	1	1	1	1	1	1	1	1	1	1	1
Brazil	2	6	4	3	2	2	7	2	1	2	4	5	2	5	4	5
Brunei Darussalam	1	1	1	1	1	1	1	1	2	0	0	0	0	0	0	0
Bulgaria	1	1	1	1	1	1	1	1	1	1	3	3	1	2	2	2
Burkina Faso	1	1	1	1	1	1	1	1	1	1	2	2	2	1	2	2
Burundi	1	1	1	1	1	1	2	1	1	2	1	1	2	1	1	1
Cabo Verde	1	1	1	1	1	1	1	1	1	1	1	1	1	1	1	1
Cambodia	1	1	1	1	1	1	1	1	1	1	2	1	1	1	1	1
Cameroon	2	1	1	1	1	1	1	1	2	1	3	1	1	1	1	1
Canada	3	4	2	1	2	1	5	2	4	3	4	6	4	4	6	12
Central African Republic	1	1	1	1	1	1	1	1	1	1	1	1	1	1	1	1
Chad	1	1	1	1	1	1	1	1	1	1	1	1	2	2	1	1
Chile	3	2	3	2	2	1	2	1	1	1	2	3	3	3	2	1
China	2	5	8	4	2	7	9	3	4	1	2	3	2	2	4	6
Colombia	2	3	8	7	7	3	2	1	1	1	4	2	3	4	1	2
Comoros	1	1	1	1	1	1	1	1	1	1	1	1	1	1	1	1
Congo	2	1	2	1	2	4	2	1	2	1	2	2	1	1	1	1
Cook Islands	1	1	1	1	1	1	2	1	2	1	1	1	1	1	1	2
Costa Rica	2	1	1	1	2	6	5	2	1	2	2	2	3	1	1	1
Cote d'Ivoire	1	1	1	1	1	1	1	1	1	1	2	1	1	1	1	1
Croatia	1	1	1	1	1	1	1	1	1	1	2	1	1	1	1	1
Cuba	1	1	2	1	1	1	3	1	2	1	2	1	6	1	1	1
Cyprus	1	1	1	2	1	1	1	1	1	1	1	1	1	1	2	1
Czech Republic	1	1	1	1	1	1	1	1	1	1	2	2	2	1	1	2
Dem Congo	3	2	1	1	1	1	1	1	1	1	1	1	1	1	1	1
Denmark	1	3	3	1	1	2	3	2	1	3	2	2	2	2	1	1
Djibouti	1	1	1	1	1	1	1	1	1	1	1	1	1	1	2	1
Dominica	1	1	1	1	1	1	1	1	1	1	1	1	1	1	1	1
Dominican Republic	1	2	2	1	1	1	2	1	2	2	3	3	1	1	1	1
Ecuador	4	1	4	1	2	6	4	1	1	1	2	2	1	1	1	1
Egypt	2	3	3	4	4	3	5	2	1	2	2	6	1	3	2	1
El Salvador	2	2	1	2	2	1	1	1	1	1	3	3	1	1	1	1
Equatorial Guinea	1	1	1	1	1	1	1	1	1	1	1	1	1	1	1	1
Eritrea	1	1	1	1	1	1	1	1	1	1	1	1	1	1	1	1
Estonia	1	1	1	1	1	1	1	1	1	1	1	1	1	1	1	1
Eswatini	1	2	2	5	1	1	1	1	1	1	1	1	1	1	1	1
Ethiopia	1	2	1	1	1	1	5	1	1	1	1	1	1	3	1	1
European Union	11	9	15	10	8	5	5	3	4	2	5	14	6	8	12	19
Fiji	1	4	9	1	2	1	1	1	2	1	1	3	1	1	1	1
Finland	1	4	1	1	1	1	2	2	1	3	2	3	1	3	1	1
France	1	4	1	1	1	2	1	3	1	2	1	4	2	2	1	1
Gabon	3	1	1	1	1	1	1	1	1	1	3	2	1	1	1	1
Gambia	2	1	1	6	2	2	3	1	2	1	2	2	2	2	1	1
Georgia	3	1	1	1	1	1	1	1	1	1	1	1	1	1	1	1
Germany	3	3	2	1	1	1	1	2	2	2	2	2	3	4	1	1
Ghana	2	1	1	1	2	1	2	1	3	2	3	1	3	1	2	1
Greece	1	1	1	1	1	1	1	1	1	1	2	1	1	2	1	1
Grenada	1	3	1	1	4	8	7	3	3	1	1	1	1	1	1	2
Guatemala	5	1	1	1	1	2	2	1	1	1	3	2	1	1	1	1
Guinea	2	1	1	1	1	1	1	1	1	1	2	1	1	1	1	1
Guinea-Bissau	1	1	1	1	1	1	1	1	1	1	3	1	1	1	1	1
Guyana	1	2	1	1	2	1	2	2	1	1	1	1	1	2	1	1
Haiti	2	1	1	1	1	1	1	1	1	1	1	1	1	1	1	1
Honduras	1	1	1	1	1	1	1	1	1	1	1	1	1	1	1	1
Hungary	1	2	1	1	1	1	1	1	1	1	2	2	1	1	1	1
Iceland	1	1	1	1	1	1	2	2	1	2	2	3	3	2	1	1
India	3	4	5	3	4	8	9	1	7	2	4	7	2	6	2	2
Indonesia	3	3	1	2	1	2	1	3	5	2	2	3	1	1	1	1
Iran	1	2	1	1	1	1	1	1	1	2	1	1	2	3	4	4
Iraq	1	2	1	1	1	2	1	0	0	0	0	0	0	0	0	0
Ireland	1	2	2	1	1	1	1	2	1	1	2	2	2	2	2	1
Israel	1	1	1	1	1	1	1	1	1	1	3	1	1	2	1	1
Italy	1	3	1	1	1	1	1	1	2	1	2	1	5	1	1	1
Jamaica	1	2	1	1	1	1	1	1	1	3	3	1	1	1	1	1
Japan	5	3	3	4	3	2	6	3	5	3	4	10	6	4	12	13
Jordan	1	1	1	1	1	1	1	1	1	1	3	1	1	1	2	1
Kazakhstan	1	1	1	1	2	1	1	1	1	2	2	2	2	1	1	1
Kenya	1	1	3	3	2	1	2	1	2	3	3	4	1	1	2	1
Kiribati	1	1	1	1	1	1	1	1	1	1	1	3	2	2	1	1
Kuwait	1	1	1	2	1	1	3	1	2	1	2	3	2	2	4	1
Kyrgyzstan	1	1	1	1	1	1	1	1	1	1	1	1	1	1	1	1
Laos	1	1	1	1	1	1	1	1	1	1	2	1	1	1	1	1
Latvia	1	1	1	1	1	1	1	1	1	1	1	1	1	1	1	1
Lebanon	1	1	1	1	1	1	1	1	1	1	1	1	1	1	1	1
Lesotho	1	1	1	1	1	3	8	1	1	1	2	1	1	1	1	1
Liberia	1	1	1	1	1	1	1	1	1	1	1	1	1	1	0	0
Libya	1	1	1	1	1	1	1	1	1	2	3	2	1	2	1	1
Liechtenstein	1	1	1	2	1	1	1	1	1	1	1	1	1	1	1	1
Lithuania	1	1	1	1	1	1	1	1	1	1	2	1	1	1	1	1
Luxembourg	1	3	1	1	1	1	1	1	2	1	2	2	1	1	1	1
Madagascar	1	1	1	1	1	1	1	1	1	1	3	1	2	1	1	1
Malawi	2	1	2	1	1	2	1	1	1	2	2	1	2	2	2	1
Malaysia	6	1	2	1	1	1	1	1	3	2	2	2	2	4	4	1
Maldives	6	1	3	3	1	2	4	3	5	1	2	2	2	1	1	1
Mali	2	2	1	1	1	1	1	1	2	1	3	2	1	1	3	2
Malta	1	1	1	1	1	4	3	1	1	1	2	2	2	1	2	1
Marshall Islands	2	2	2	1	1	2	2	1	1	1	1	1	2	1	1	1
Mauritania	1	1	1	1	1	1	1	1	1	1	1	1	1	1	1	1
Mauritius	1	1	1	1	1	1	1	1	1	1	3	2	2	2	1	1
Mexico	5	6	7	4	2	3	5	1	2	2	5	2	2	4	1	1
Micronesia	1	1	1	1	1	1	1	1	1	1	2	4	2	1	1	1
Moldova	1	1	1	1	1	1	1	1	1	1	1	1	1	1	1	1
Monaco	1	2	1	2	1	1	1	1	1	1	2	1	1	1	1	1
Mongolia	1	1	1	1	1	1	1	1	1	1	1	1	1	1	1	1
Montenegro	1	1	1	1	1	1	1	1	1	1	0	0	0	0	0	0
Morocco	2	1	1	1	1	1	1	1	1	1	2	2	3	2	2	3
Mozambique	1	1	1	1	1	1	1	1	1	1	1	2	3	2	3	1
Myanmar	1	1	1	1	1	1	1	1	1	1	1	1	1	1	1	1
Namibia	1	1	2	1	2	1	2	1	1	1	3	2	2	3	2	1
Nauru	1	2	4	5	1	1	1	1	1	1	1	1	1	1	1	2
Nepal	1	2	4	1	1	1	1	2	2	2	1	4	3	3	1	1
Netherlands	1	4	1	1	1	1	1	3	1	2	2	4	2	1	2	1
New Zealand	1	3	4	2	3	2	2	2	4	1	3	2	2	4	2	4
Nicaragua	3	2	2	3	4	3	1	1	1	1	1	1	1	1	1	1
Niger	1	1	1	1	1	1	1	1	1	1	1	1	1	1	1	1
Nigeria	2	1	1	1	3	3	6	1	4	2	3	2	2	3	2	3
Niue	1	1	1	1	1	1	1	1	1	3	2	1	1	2	1	1
North Korea	1	1	1	1	1	1	1	1	1	1	2	1	1	1	1	1
North Macedonia	5	4	7	5	3	5	6	1	5	1	3	4	3	4	3	6
Norway	1	1	1	1	1	1	2	1	1	1	1	3	5	1	1	1
Oman	3	3	1	1	2	3	2	2	5	1	2	2	2	1	3	1
Pakistan	3	2	1	1	1	1	2	1	1	1	1	1	1	2	1	1
Palau	1	1	1	1	1	1	2	1	1	1	1	1	1	1	1	1
Panama	2	5	2	1	1	2	1	2	1	1	4	2	4	3	2	1
Papua New Guinea	2	1	6	3	2	4	4	1	2	1	3	1	1	2	1	1
Paraguay	1	2	1	1	1	1	1	1	1	1	4	1	1	1	1	1
Peru	3	2	4	1	1	2	2	2	1	1	4	3	3	2	2	1
Philippines	6	3	7	8	3	3	3	1	2	2	2	2	3	1	1	1
Poland	2	3	5	2	2	1	2	4	1	2	2	2	2	2	1	1
Portugal	1	3	1	1	1	1	1	1	3	1	2	2	1	2	4	1
Qatar	1	1	2	3	2	1	1	1	1	1	1	7	1	2	1	1
Romania	1	1	1	1	1	1	1	1	1	1	4	3	1	1	1	1
Russia	4	4	5	3	3	1	4	1	1	3	2	5	5	2	10	4
Rwanda	1	1	1	1	1	1	1	1	1	1	2	1	2	2	1	1
Samoa	2	1	1	1	1	1	1	1	1	1	2	1	2	2	5	6
San Marino	1	1	1	1	1	1	1	1	1	1	1	1	1	1	1	1
Sao Tome & Principe	1	1	1	1	1	1	1	1	1	1	1	1	1	1	1	1
Saudi Arabia	6	6	5	5	7	8	10	4	4	3	3	15	6	4	2	7
Senegal	4	1	1	2	1	2	5	1	2	1	3	2	2	2	2	3
Serbia	1	1	1	1	1	1	1	1	1	1	1	1	1	1	1	1
Seychelles	1	2	1	1	1	1	1	1	2	1	1	1	1	1	1	1
Sierra Leone	1	1	1	1	1	1	1	1	1	1	1	1	1	1	1	1
Singapore	3	2	2	1	2	2	2	1	2	1	1	1	1	1	1	1
Slovakia	1	1	1	1	1	1	1	1	1	1	2	1	1	2	1	1
Slovenia	1	1	1	1	1	1	1	1	1	1	1	1	4	2	1	1
Solomon Islands	1	1	1	1	1	1	3	1	1	1	1	1	1	1	1	1
Somalia	1	1	1	1	1	1	1	0	0	0	0	0	0	0	0	0
South Africa	8	6	5	5	5	7	7	2	3	3	3	5	3	2	2	2
South Korea	2	3	3	1	1	1	3	2	1	1	2	3	3	3	3	2
South Sudan	2	1	0	0	0	0	0	0	0	0	0	0	0	0	0	0
Spain	1	4	1	1	1	2	2	1	1	2	2	2	2	2	1	1
Sri Lanka	1	1	1	1	1	1	1	1	1	1	1	2	1	2	1	1
St. Kitts & Nevis	1	1	1	1	1	1	1	1	1	1	1	1	1	1	1	1
St. Lucia	5	2	1	1	1	3	1	1	1	1	2	1	1	1	1	1
St. Vincent & Grenadines	1	1	1	1	1	1	1	1	1	1	1	1	1	1	1	1
Sudan	3	2	1	1	2	2	8	1	2	1	2	1	1	1	1	1
Suriname	1	1	1	1	2	1	1	1	1	1	1	1	2	1	1	1
Sweden	4	3	4	1	1	2	6	2	2	2	3	4	3	1	2	1
Switzerland	5	4	11	6	3	4	2	5	4	1	4	4	3	3	6	8
Syria	1	1	1	1	2	2	1	1	1	1	1	1	1	1	1	1
Tajikistan	1	1	2	2	1	3	3	1	1	1	1	1	1	1	1	1
Tanzania	2	1	3	2	3	1	2	1	2	2	3	5	3	4	2	2
Thailand	1	1	1	1	1	1	1	1	1	1	2	1	1	3	2	2
Timor-Leste	3	1	1	1	1	1	1	1	1	1	0	0	0	0	0	0
Togo	1	1	1	2	1	1	1	1	1	1	2	1	1	1	1	1
Tonga	1	1	1	1	1	1	1	1	1	1	1	1	1	2	1	1
Trinidad & Tobago	2	1	3	1	1	1	2	1	1	1	3	2	1	1	1	1
Tunisia	1	1	1	1	1	1	1	1	1	1	2	3	1	1	1	1
Turkey	1	1	1	1	1	1	1	1	1	2	2	3	0	0	0	0
Turkmenistan	1	1	1	1	1	1	1	1	1	2	1	1	1	1	1	1
Tuvalu	2	2	1	1	1	6	10	2	2	4	3	3	5	1	1	3
Uganda	1	1	3	2	1	1	1	1	3	2	1	1	1	7	3	2
UK	2	2	2	1	1	1	7	2	2	2	3	2	2	3	1	1
Ukraine	1	2	1	1	3	1	1	1	1	3	2	2	2	1	2	2
United Arab Emirates	1	1	1	1	1	1	2	1	1	2	2	1	2	1	2	1
Uruguay	1	2	1	2	1	1	1	1	1	1	3	1	1	2	4	1
USA	2	5	8	5	6	5	8	1	6	3	5	15	9	4	8	11
Uzbekistan	1	1	1	1	1	1	1	1	1	1	1	1	1	1	1	1
Vanuatu	1	1	2	1	1	1	1	1	2	1	1	1	1	1	1	2
Venezuela	3	2	4	3	5	10	9	1	1	1	2	1	1	3	1	1
Vietnam	4	1	1	1	1	1	1	2	2	1	1	1	1	1	1	1
Yemen	1	1	1	1	1	3	1	1	1	1	1	1	3	1	1	1
Zambia	2	3	2	2	3	1	1	1	1	2	2	1	1	1	1	1
Zimbabwe	1	1	1	1	1	3	3	1	1	1	1	1	2	2	1	1

## Sheet: AC
	2015-09-12	2015-02-28	2014-10-02	2014-03-08	2013-09-07	2013-06-20	2013-03-08	2012-09-10
Algeria	0	0	1	1	1	1	1	1
Austria	1	3	1	2	2	6	1	1
Bangladesh	1	0	0	0	2	4	1	1
Bolivia	3	5	5	3	3	5	1	1
Canada	1	1	0	0	0	0	0	0
Fiji	2	2	2	1	2	4	1	1
Iran	0	0	2	1	1	1	1	1
Jamaica	1	1	2	1	1	1	1	1
Japan	0	0	1	1	1	2	1	1
Malawi	1	3	1	2	2	3	1	1
Maldives	1	1	1	1	1	1	1	1
Mongolia	0	0	1	1	0	0	0	0
Montenegro	0	0	1	1	1	3	1	1
Netherlands	0	2	4	4	1	1	1	1
Poland	0	0	2	1	1	3	1	1
Sudan	1	1	2	1	1	1	1	1
USA	0	2	4	2	2	2	1	1
Zimbabwe	2	2	2	1	1	1	1	1

## Sheet: AFB
	2015-10-09	2015-04-10	2014-10-10	2014-03-21	2013-11-01	2013-07-04	2013-04-05	2012-12-14	2012-06-29	2012-03-16	2011-12-14	2011-09-16	2011-06-22	2011-03-18	2010-12-15	2010-09-17	2010-06-16	2010-03-25	2009-11-18	2009-09-16	2009-07-17	2009-03-27	2008-12-17	2008-09-18	2008-06-19	2008-03-28
Albania	0	0	0	0	0	0	0	0	0	0	0	0	0	0	0	0	0	0	0	0	0	0	1	3	1	1
Argentina	0	0	0	0	0	0	0	2	2	2	7	11	2	5	1	3	1	1	2	0	2	2	0	1	1	1
Armenia	2	2	2	1	2	1	2	2	1	1	0	0	0	0	0	0	0	0	0	0	0	0	0	0	0	0
Azerbaijan	1	1	0	0	0	0	0	0	0	0	0	0	0	0	0	0	0	0	0	0	0	0	0	0	0	0
Bahamas	3	3	1	1	5	6	4	1	2	1	0	0	0	0	0	0	0	0	0	0	0	0	0	0	0	0
Bangladesh	0	0	1	1	1	1	0	0	0	0	1	1	4	3	1	1	1	1	1	1	0	0	0	0	1	1
Barbados	0	0	0	0	0	0	0	0	0	0	0	0	0	0	0	0	0	0	1	2	1	0	0	0	0	0
Burkina Faso	0	4	7	7	0	2	2	1	1	2	0	0	0	0	0	0	0	0	0	0	0	0	0	0	0	0
China	0	1	2	0	0	0	0	0	0	0	0	1	0	0	0	0	1	0	0	0	0	0	0	0	0	0
Colombia	0	0	0	0	0	0	0	0	2	2	1	0	1	2	0	1	1	1	1	1	1	0	0	0	2	1
Cuba	0	0	0	0	0	0	0	0	0	0	1	1	1	1	1	1	1	1	1	1	1	2	1	2	1	1
Egypt	1	1	9	10	0	0	1	1	2	2	2	2	1	1	1	1	2	1	1	0	1	0	1	1	1	1
Fiji	1	1	0	1	1	1	0	0	2	1	1	1	2	1	2	1	1	1	0	0	0	0	0	0	0	0
Finland	0	1	1	1	1	0	1	1	0	1	1	1	1	1	1	1	1	1	0	1	1	1	1	0	1	1
France	1	1	1	1	3	1	1	1	1	1	1	1	1	0	0	1	0	1	0	0	2	4	2	2	1	2
Georgia	0	0	2	1	2	10	3	8	1	1	2	1	1	1	2	1	1	1	1	1	1	0	0	0	0	0
Germany	1	1	1	0	0	0	0	0	0	0	0	0	0	0	0	0	0	0	0	0	0	0	0	0	0	2
Ghana	1	1	2	1	1	1	2	2	2	2	1	1	1	1	2	0	3	4	4	1	1	2	2	0	1	1
Grenada	1	1	1	1	1	1	0	0	0	0	0	0	0	0	0	0	0	0	0	0	0	0	0	0	0	0
Honduras	4	1	8	1	1	1	1	0	0	0	0	0	0	0	0	0	0	0	0	0	0	0	0	0	0	0
Indonesia	0	0	0	0	0	0	0	0	0	0	0	0	0	0	0	0	0	0	0	1	1	0	1	1	1	1
Jamaica	2	1	1	1	1	1	1	9	6	9	2	1	2	1	1	2	2	1	1	1	1	3	1	1	2	1
Japan	0	0	0	0	0	2	1	0	4	18	2	1	2	2	0	1	2	1	1	1	1	1	1	0	1	1
Kenya	1	1	0	0	0	0	0	1	1	2	2	0	1	1	1	1	1	1	1	0	1	0	1	2	1	1
Lesotho	0	0	0	0	1	1	1	1	1	1	1	1	1	1	1	1	1	1	1	1	1	1	1	1	1	1
Lithuania	0	0	1	0	9	4	8	0	2	2	0	0	0	0	0	0	0	0	0	0	0	0	0	0	0	0
Maldives	1	2	0	1	1	1	0	1	1	1	0	1	3	2	5	4	2	1	1	1	1	1	1	1	1	1
Mali	0	0	1	1	1	2	1	1	2	0	0	0	0	0	0	0	0	0	0	0	0	0	0	0	0	0
Mexico	1	1	1	1	1	1	0	0	0	0	0	0	0	0	0	0	0	0	0	0	0	0	0	0	0	0
Moldova	0	0	1	1	1	1	1	1	1	1	1	1	1	1	1	1	1	1	0	0	0	0	0	0	0	0
Mongolia	0	0	0	0	0	0	0	1	1	1	1	1	2	1	1	2	1	1	1	0	1	1	1	1	1	1
Namibia	2	1	0	1	1	1	2	0	0	0	0	0	0	0	0	0	0	0	0	0	0	0	0	0	0	0
Nepal	1	1	0	0	0	0	0	0	0	0	0	0	0	0	0	0	0	0	0	0	0	0	0	0	0	0
Nigeria	3	1	2	1	1	1	1	0	0	0	0	0	0	0	0	0	0	0	0	0	0	0	0	0	0	0
Norway	10	9	0	4	9	8	15	1	0	0	10	9	3	5	2	3	1	1	0	1	2	2	1	0	2	1
Pakistan	1	0	0	1	0	0	0	0	0	0	1	0	0	5	6	13	15	14	2	3	4	2	1	6	2	2
Panama	0	2	1	1	1	1	1	0	0	0	0	0	0	0	0	0	0	0	0	0	0	0	0	0	0	1
Poland	0	0	0	0	0	0	0	0	0	0	1	1	1	0	3	0	1	2	2	1	2	1	1	1	1	1
Qatar	0	0	0	0	0	0	0	1	1	0	0	1	0	1	1	1	1	1	1	0	1	1	1	1	1	1
Russia	0	0	0	0	0	0	0	0	0	0	0	0	0	0	0	0	0	0	1	1	1	2	1	2	1	1
Saudi Arabia	1	1	0	0	0	0	0	0	0	0	0	0	0	0	0	0	0	0	0	0	0	0	0	0	0	0
Senegal	0	0	0	0	0	0	0	0	1	2	2	2	1	1	1	2	2	2	1	1	1	1	1	0	1	1
South Africa	1	0	3	5	1	3	2	1	1	1	5	6	2	1	1	0	0	1	0	3	2	5	1	1	1	1
Spain	1	1	3	1	1	1	0	3	2	5	16	14	14	4	4	7	3	1	0	1	1	1	1	0	1	1
Sri Lanka	1	1	0	0	1	1	1	2	0	0	0	0	0	0	0	0	0	0	0	0	0	0	0	0	0	0
Sweden	1	11	2	5	1	1	1	5	4	6	2	1	1	2	0	1	2	2	10	5	8	11	1	0	0	0
Switzerland	5	9	2	1	1	1	2	1	1	0	1	1	1	2	1	1	2	2	2	2	1	2	2	1	1	2
Tajikistan	0	0	0	0	0	0	2	0	0	0	0	0	0	0	0	0	0	0	0	0	0	0	0	0	0	0
Tanzania	0	0	0	0	0	0	0	0	0	0	0	1	3	2	2	1	0	1	0	0	3	7	6	6	4	2
Timor-Leste	0	0	1	1	1	0	1	0	1	1	0	0	0	0	0	0	0	0	0	0	0	0	0	0	0	0
Tuvalu	0	0	0	0	0	0	0	0	0	0	0	0	0	0	0	0	0	0	0	0	0	0	2	1	1	1
UK	0	0	0	7	2	1	3	1	1	0	0	2	1	1	1	1	1	1	2	3	2	3	4	3	1	3
Ukraine	0	0	0	0	0	0	0	0	0	0	0	0	1	1	1	0	1	1	1	1	1	1	1	1	1	1
Uruguay	0	0	0	0	0	0	0	13	11	7	3	1	3	2	1	1	1	1	1	1	2	2	1	1	1	1
Uzbekistan	0	0	0	0	0	0	0	0	0	0	0	0	0	0	1	1	1	1	1	1	1	1	1	1	1	1

## Sheet: CTCN
	2015-09-16	2015-04-16	2014-10-11	2014-03-21	2013-09-11	2013-05-14
Argentina	0	0	0	0	1	0
Canada	1	1	1	1	1	1
Dominica	0	1	1	1	1	1
European Union	1	1	0	0	0	0
Georgia	1	1	0	0	0	0
Germany	0	0	0	0	1	0
Grenada	0	0	0	1	1	1
Iran	1	1	0	0	0	0
Ireland	1	2	2	1	1	1
Japan	0	1	1	1	1	1
Nigeria	1	0	0	0	0	0
Philippines	0	0	0	0	1	0
Poland	0	0	0	1	1	1
Rwanda	0	0	0	1	1	1
Senegal	0	0	1	1	1	1
Spain	0	0	0	1	1	1
Sweden	0	1	2	1	1	1
Switzerland	1	1	1	1	1	1
Uganda	0	3	3	2	2	2
United Arab Emirates	0	0	1	1	1	1
USA	0	1	2	3	3	3
Venezuela	1	1	1	1	1	1

## Sheet: CC-E
	2015-09-06	2015-03-05	2014-09-04	2014-03-18	2013-07-04	2013-03-23	2012-10-24	2012-07-14	2012-03-09	2012-02-10	2011-12-21	2011-11-18	2011-10-12	2011-08-27	2011-07-08	2011-02-04	2010-09-16	2010-06-28	2010-05-12	2009-10-13	2009-09-24	2008-10-07	2008-06-16	2008-04-17	2008-03-06	2007-09-06	2006-03-03
Argentina	1	0	0	0	0	0	0	0	0	0	0	0	0	1	0	0	0	0	0	0	0	0	1	1	1	1	1
Austria	0	1	1	1	1	0	0	1	1	0	0	0	0	0	0	0	0	0	0	0	0	0	0	0	0	0	0
Bangladesh	1	1	1	0	0	1	0	1	0	0	1	1	0	0	1	0	1	1	1	1	1	1	0	0	1	1	0
Belarus	1	1	1	1	0	0	0	0	0	0	0	0	0	0	0	1	1	1	1	0	0	1	1	1	1	1	1
Belgium	0	0	0	1	0	1	0	0	0	0	0	0	0	0	0	0	0	0	0	0	0	0	0	0	0	0	0
Botswana	0	0	0	0	0	1	1	0	0	1	1	0	1	0	0	1	1	1	0	1	1	1	1	1	1	1	1
Bulgaria	1	1	1	0	1	0	1	1	1	1	0	0	0	0	0	0	0	0	0	0	0	0	0	0	0	0	0
Cameroon	0	0	0	0	0	0	0	1	0	0	0	1	1	1	0	1	0	0	0	1	0	0	1	0	0	0	1
China	0	0	0	0	0	0	0	0	0	0	0	0	0	0	1	0	0	0	0	0	0	0	1	0	0	1	1
Cuba	1	1	1	1	0	0	0	0	0	0	0	0	0	0	0	0	0	0	0	0	0	0	0	0	0	0	0
Egypt	0	0	0	1	0	0	0	0	0	0	0	0	0	0	0	0	0	0	0	0	0	0	0	0	0	0	0
European Union	0	1	0	0	0	0	0	0	0	0	0	0	0	0	0	0	0	0	0	0	0	0	0	0	0	0	0
Finland	1	1	0	0	0	0	1	0	0	0	0	0	0	0	0	0	0	1	0	1	0	1	0	1	1	1	1
Germany	0	0	0	0	1	1	1	1	1	1	1	1	1	1	1	1	0	1	1	1	1	1	1	1	1	1	1
Iran	1	0	0	1	0	0	0	0	0	0	0	0	0	0	0	0	0	0	0	0	0	0	0	0	0	0	0
Jordan	1	0	0	1	0	0	0	1	0	0	0	0	0	1	1	1	1	1	1	0	0	1	1	0	0	1	1
Maldives	0	0	0	0	0	0	0	0	0	0	1	1	1	1	1	1	1	0	1	1	1	0	1	0	0	1	1
Micronesia	0	0	0	0	0	0	0	0	0	0	1	0	1	1	1	1	1	1	1	1	1	1	1	1	1	1	1
Mozambique	1	1	0	1	0	0	0	0	0	0	0	0	0	0	0	0	0	0	0	0	0	0	0	0	0	0	0
Netherlands	0	1	1	1	1	1	1	1	1	1	1	1	1	1	1	1	1	1	1	1	1	1	1	1	1	1	1
Nigeria	1	1	1	1	1	1	1	1	1	1	1	0	1	0	0	1	0	1	0	0	0	0	0	0	0	0	0
Norway	0	0	0	0	0	0	0	0	0	0	0	0	0	0	0	0	0	1	1	1	0	1	1	1	0	1	1
Pakistan	0	0	0	1	0	1	1	1	1	1	0	0	0	0	0	0	0	0	0	0	0	0	0	0	0	0	0
Palau	0	0	1	1	1	0	1	0	0	1	0	0	0	0	0	0	0	0	0	0	0	0	0	0	0	0	0
Papua New Guinea	1	1	1	1	0	0	0	0	0	0	0	0	0	0	0	0	0	0	0	0	0	0	0	0	0	0	0
Peru	1	1	1	1	0	1	1	1	0	1	0	0	1	0	0	1	1	1	1	1	0	1	0	1	1	1	1
Portugal	0	0	0	0	0	0	0	0	0	0	0	0	0	0	0	0	0	0	0	0	0	0	0	0	0	0	1
Russia	0	1	1	1	1	1	1	1	1	1	1	1	1	1	1	1	1	1	1	1	0	1	1	1	1	1	1
Slovakia	1	0	1	1	0	0	0	0	0	0	0	0	0	0	0	0	0	0	0	0	0	0	0	0	0	0	0
South Africa	0	0	0	0	0	0	0	1	0	1	0	0	1	0	1	1	1	0	1	1	0	1	1	1	1	1	1
Switzerland	0	0	0	0	0	0	0	0	0	0	0	1	0	1	1	0	1	1	1	1	1	1	1	1	1	0	1
Tajikistan	0	0	0	0	0	0	0	0	0	0	1	1	1	1	1	1	1	1	1	0	1	1	1	1	1	1	1
Trinidad & Tobago	0	1	0	1	0	1	1	1	1	1	0	0	0	0	0	0	0	0	0	0	0	0	0	0	0	0	0
Uganda	0	0	0	0	0	0	0	0	0	0	0	0	0	0	0	0	0	0	0	1	1	1	1	0	1	1	1

## Sheet: CC-F
	2015-09-06	2015-03-05	2014-09-04	2014-03-18	2013-09-16	2013-03-23	2012-10-23	2012-02-08	2011-10-12	2010-09-16	2010-07-01	2009-10-12	2008-10-07	2007-09-06	2006-06-22	2006-05-31	2006-03-03
Algeria	0	0	0	0	0	0	0	1	0	0	0	0	0	0	0	0	0
Antigua & Barbuda	0	0	0	0	0	0	0	0	0	0	0	0	0	0	0	1	1
Australia	0	0	0	0	1	1	0	0	0	0	0	0	0	0	0	0	0
Bahamas	1	1	1	1	0	0	0	0	0	0	0	0	0	0	0	0	0
Belarus	1	1	1	1	1	1	1	1	1	0	0	0	1	0	0	0	0
Belgium	0	0	0	0	0	0	0	0	1	1	1	1	1	1	1	1	1
Belize	0	0	0	0	0	1	1	1	1	0	1	0	0	0	0	0	0
Botswana	0	0	0	1	0	0	0	0	0	0	0	0	0	0	0	0	0
Burkina Faso	0	0	0	0	0	0	0	0	0	0	0	0	0	1	1	1	1
Cabo Verde	0	0	0	0	1	1	1	1	1	0	0	1	1	0	0	0	0
Canada	0	0	0	0	0	0	0	0	0	1	1	1	1	1	1	1	1
China	1	1	1	1	0	0	0	0	0	0	0	0	0	0	0	0	0
Colombia	1	1	1	0	0	0	0	0	0	0	0	0	0	0	1	1	0
Cuba	1	1	1	1	1	1	1	1	1	1	0	0	1	1	1	1	1
Egypt	0	0	0	0	0	0	0	1	1	1	1	0	0	0	0	0	0
European Union	1	1	1	1	1	1	1	1	1	1	0	1	0	1	1	1	1
France	0	0	0	0	0	0	0	0	0	0	0	0	0	1	0	0	1
Gambia	1	1	1	1	0	0	0	0	0	0	0	0	0	0	0	0	0
Georgia	0	0	0	0	0	0	0	0	0	0	0	1	1	1	0	1	1
Grenada	0	0	0	0	0	0	0	0	0	0	1	0	0	0	0	0	0
Indonesia	0	0	0	0	0	0	0	0	1	1	0	1	0	1	0	1	1
Iran	0	0	0	0	1	1	1	1	0	1	0	1	1	1	1	1	1
Italy	1	0	1	1	0	0	0	0	0	0	0	0	0	0	0	0	0
Japan	1	1	1	1	0	1	1	1	1	1	1	1	0	1	1	1	1
Kenya	0	0	0	0	0	0	0	0	0	0	0	1	1	1	1	0	0
Libya	1	1	0	1	0	1	1	0	0	0	0	0	0	0	0	0	0
Norway	1	0	1	1	0	0	0	0	0	0	0	0	0	0	0	0	0
Poland	1	0	1	1	0	0	1	1	0	0	0	0	0	1	0	0	1
Russia	1	1	1	1	1	1	1	1	1	1	1	1	1	1	1	1	1
Samoa	0	0	0	0	0	0	0	0	0	0	0	0	0	1	0	0	0
Saudi Arabia	1	1	1	1	1	0	0	1	1	0	1	0	1	0	1	1	1
Senegal	1	1	0	0	0	0	0	0	0	0	0	0	0	0	0	0	0
South Korea	0	0	0	0	0	0	0	0	0	0	0	0	1	1	1	0	1
St. Kitts & Nevis	1	0	0	1	0	0	0	0	0	0	0	0	0	0	0	0	0
Sudan	0	0	0	0	0	0	0	0	0	0	0	1	1	1	1	1	0
Sweden	0	1	0	1	1	1	1	1	1	1	0	1	1	1	1	1	1
Tanzania	1	0	0	1	1	1	0	0	0	0	0	0	0	0	0	0	0
Tuvalu	0	0	0	0	0	0	0	0	0	0	0	0	0	0	0	0	1
UK	0	0	0	0	0	1	1	1	1	0	0	1	1	0	0	0	0

## Sheet: CGE
	2015-10-06	2015-03-11	2014-09-12	2014-04-04	2014-01-21	2013-09-20	2013-05-07	2013-02-26	2012-09-19	2012-03-07	2011-09-13	2011-03-16	2010-11-25	2010-09-29	2010-03-31	2007-12-11	2007-03-03	2006-09-26	2006-03-18	2005-11-25	2005-04-15	2004-12-03	2004-06-25	2003-09-24
Algeria	0	1	1	0	0	1	1	1	1	1	1	1	1	1	1	0	0	0	0	0	0	0	0	0
Angola	0	0	0	0	0	0	1	0	1	1	1	1	1	1	1	0	0	0	0	0	0	0	0	0
Antigua & Barbuda	0	0	0	0	0	1	0	1	1	1	1	1	1	1	1	0	0	0	0	0	0	1	1	1
Bahamas	1	0	1	1	1	0	0	0	0	0	0	0	0	0	0	1	1	1	1	1	1	1	1	1
Bangladesh	0	0	0	0	0	1	1	0	1	1	0	0	0	0	0	1	1	1	1	1	1	0	0	0
Belgium	1	1	1	1	1	1	1	0	0	0	0	0	0	0	0	0	0	1	1	1	1	0	0	0
Belize	0	0	0	0	0	0	0	0	0	0	0	0	0	0	0	1	1	1	1	1	1	0	0	0
Brazil	1	1	0	1	1	1	1	1	1	1	1	1	1	1	1	0	0	0	0	0	0	0	0	0
Bulgaria	0	0	0	0	0	0	0	0	0	0	0	0	0	0	0	1	1	0	0	0	0	0	0	0
Canada	1	1	0	1	1	1	1	1	0	1	1	1	1	1	1	1	1	1	1	1	1	1	1	1
Chile	0	0	0	0	0	0	0	0	1	1	1	1	1	1	1	0	0	0	0	0	0	0	0	0
China	0	0	1	1	1	1	1	1	1	1	1	1	1	1	1	0	0	0	0	0	0	0	0	0
Colombia	0	1	1	1	1	0	0	0	0	0	0	0	0	0	0	0	0	0	0	0	0	0	0	0
Cuba	0	0	0	0	0	0	0	0	0	0	0	0	0	0	0	1	1	1	1	1	1	1	1	1
Denmark	0	0	0	0	0	0	0	0	0	0	0	1	1	1	1	0	0	0	0	0	0	0	0	0
Egypt	0	0	0	0	0	0	0	0	0	0	0	0	0	0	0	0	0	0	0	1	1	0	0	0
Eswatini	0	0	0	0	0	0	0	0	1	1	1	1	1	1	1	0	0	0	0	0	0	0	0	0
Ethiopia	0	1	0	1	0	1	1	1	0	0	0	0	0	0	0	0	0	0	0	0	0	0	0	0
European Union	1	1	1	1	1	1	1	1	1	1	1	1	1	1	1	0	0	0	0	0	0	0	0	0
Fiji	0	0	0	0	0	0	0	0	0	0	0	0	0	0	0	0	0	0	0	0	0	1	1	1
Finland	0	0	0	0	0	0	0	0	0	0	1	1	1	1	1	1	1	1	1	1	1	0	0	0
Gabon	1	1	1	1	1	1	1	1	0	0	0	0	0	0	0	0	0	0	0	0	0	0	0	0
Ghana	0	0	0	0	0	0	0	0	1	1	1	1	0	0	0	0	0	0	0	0	0	0	0	0
Grenada	0	0	0	0	0	0	0	0	1	1	0	1	1	1	1	0	0	0	0	0	0	0	0	0
Guatemala	0	0	0	0	0	0	0	0	0	0	1	1	1	1	1	0	0	0	0	0	0	0	0	0
India	1	1	1	1	0	0	0	0	0	0	0	0	0	0	0	0	0	0	0	1	1	1	0	1
Japan	1	1	1	1	1	1	1	1	1	1	1	1	1	1	1	0	0	0	0	0	0	0	0	0
Kenya	1	1	1	1	1	1	1	1	0	0	0	0	0	0	0	1	1	1	1	1	1	1	1	1
Kuwait	0	0	0	0	0	0	0	0	0	0	0	0	0	0	0	1	1	1	1	1	1	0	0	0
Libya	0	0	0	0	0	0	0	0	0	0	0	0	0	0	0	1	1	1	1	0	0	1	1	1
Maldives	0	1	1	1	1	0	0	0	0	0	0	0	0	0	0	0	0	0	0	0	0	0	0	0
Mexico	0	0	0	0	0	0	0	1	0	0	0	0	0	0	0	0	0	0	0	0	0	1	1	1
Mozambique	0	0	0	0	0	0	0	0	0	0	0	0	0	0	0	1	1	1	1	1	1	1	0	1
Netherlands	1	0	1	1	1	1	1	1	1	1	0	0	0	0	0	0	0	0	0	0	0	1	0	1
Nigeria	0	0	0	0	0	0	0	0	0	0	0	0	0	0	0	1	1	1	1	1	1	1	1	1
Pakistan	0	1	1	0	1	0	0	0	0	0	0	0	0	0	0	0	0	0	0	0	0	0	0	0
Papua New Guinea	0	0	0	0	0	0	0	0	0	0	0	1	1	1	1	0	0	0	0	0	0	0	0	0
Paraguay	0	0	0	0	0	0	0	0	0	0	0	0	0	0	0	1	1	1	1	1	1	0	0	0
Peru	1	1	0	1	1	0	0	1	0	0	0	0	0	0	0	0	0	0	0	0	0	0	0	0
Philippines	0	0	0	0	0	0	0	0	0	0	0	0	0	0	0	1	1	1	1	1	1	0	0	0
Saudi Arabia	0	1	1	1	1	0	0	0	0	0	0	0	0	0	0	0	0	0	0	0	0	0	0	0
Senegal	0	0	0	0	0	0	0	0	0	0	0	0	1	1	1	1	1	1	1	1	1	1	1	1
South Korea	0	0	0	0	0	0	0	0	0	0	0	0	0	0	0	1	1	1	1	1	1	1	1	1
Sri Lanka	0	0	0	0	0	1	1	0	1	1	1	1	1	1	1	0	0	0	0	0	0	0	0	0
Sweden	0	0	0	0	0	0	0	0	0	0	0	0	0	0	0	1	1	0	0	0	0	0	0	0
Switzerland	0	0	0	0	0	0	0	0	1	0	1	1	1	1	1	1	1	1	1	1	1	1	1	1
Tanzania	0	0	0	1	1	0	0	0	1	1	1	1	1	1	1	0	0	0	0	0	0	0	0	0
Thailand	0	0	0	0	0	1	1	1	1	1	1	1	1	1	1	1	1	1	1	0	0	1	1	1
Turkmenistan	0	0	0	0	0	0	0	0	0	0	1	1	1	1	1	0	0	0	0	0	0	0	0	0
Ukraine	0	0	0	0	0	0	0	0	0	0	0	0	0	0	0	0	0	1	1	1	1	1	1	1
Uruguay	0	0	0	1	0	1	1	0	0	0	0	0	0	0	0	1	1	1	1	1	1	1	1	1
USA	0	1	0	1	1	0	0	1	1	1	0	0	0	0	0	1	1	1	1	1	1	1	1	1
Uzbekistan	0	0	0	0	0	0	0	0	0	0	0	0	0	0	0	0	0	0	0	1	1	1	1	1

## Sheet: CDM EB
	2015-11-27	2015-10-16	2015-07-24	2015-05-28	2015-04-16	2015-02-20	2014-11-28	2014-07-18	2014-06-01	2014-04-04	2014-02-21	2013-11-08	2013-10-04	2013-07-26	2013-05-31	2013-03-08	2013-02-01	2012-11-23	2012-09-13	2012-07-20	2012-05-11	2012-03-02	2011-11-25	2011-10-26	2011-09-29	2011-07-15	2011-06-02	2011-04-15	2011-02-18	2010-11-26	2010-10-14	2010-09-17	2010-07-30	2010-05-26	2010-03-26	2010-02-12	2009-12-04	2009-10-16	2009-09-11	2009-07-17	2009-05-28	2009-03-25	2009-02-13	2008-11-28	2008-10-24	2008-09-26	2008-08-02	2008-06-17	2008-05-16
Algeria	0	0	0	0	0	0	0	0	0	0	0	0	0	0	0	0	0	0	0	0	0	0	0	0	0	0	0	0	0	1	1	0	1	0	1	1	1	1	1	0	0	1	1	1	1	0	1	1	0
Antigua & Barbuda	0	0	0	0	0	0	0	0	0	0	0	0	0	0	0	0	0	0	0	0	0	0	0	0	0	0	0	0	0	0	0	0	0	0	0	0	0	0	0	0	0	0	0	0	0	0	0	0	0
Argentina	0	0	0	0	0	0	0	0	0	0	0	0	0	0	0	0	0	0	0	0	0	0	0	0	0	0	0	0	0	0	0	0	0	0	0	0	0	0	0	0	0	0	0	0	0	0	0	0	0
Armenia	1	1	1	1	1	1	1	1	1	1	1	1	1	1	1	0	0	1	1	1	1	1	2	0	2	1	2	2	1	1	1	1	1	1	1	1	1	1	1	1	0	1	1	0	1	1	1	1	1
Australia	0	0	0	0	0	0	0	0	0	0	0	0	0	1	1	1	1	1	1	1	1	1	0	0	0	0	0	0	0	0	0	0	0	0	0	0	0	0	0	0	0	0	0	0	0	0	0	0	0
Austria	0	0	0	0	0	0	0	0	0	0	0	0	0	0	0	0	0	0	0	0	0	0	0	0	0	0	0	0	0	0	0	0	0	0	0	0	0	0	0	0	0	0	0	0	0	0	0	0	0
Bahamas	1	1	1	1	1	1	0	0	0	0	0	0	0	0	0	0	0	0	0	0	0	0	0	0	0	0	0	0	0	0	0	0	0	0	0	0	0	0	0	0	0	0	0	0	0	0	0	0	0
Bangladesh	0	0	0	0	0	0	0	0	1	1	1	1	1	1	1	1	1	1	1	1	0	0	0	0	0	0	0	0	0	0	0	0	0	0	0	0	0	0	0	0	0	0	0	0	0	0	0	0	0
Barbados	0	0	0	0	0	0	3	3	3	3	3	2	2	2	2	2	2	1	1	1	0	0	0	0	0	0	0	0	0	2	1	1	0	0	1	1	2	1	1	2	0	1	2	1	1	1	1	1	1
Belgium	1	1	1	1	1	1	1	1	1	1	1	1	1	1	1	1	1	0	0	0	0	0	0	0	0	0	0	0	0	0	0	0	0	0	0	0	0	0	0	0	0	0	0	0	0	0	0	0	0
Botswana	1	1	1	1	1	1	0	0	0	0	0	0	0	0	0	0	0	0	0	0	0	0	0	0	0	0	0	0	0	0	0	0	0	0	0	0	0	0	0	0	0	0	0	0	0	0	0	0	0
Brazil	1	1	1	1	1	1	1	1	1	1	1	1	1	1	1	0	0	1	1	1	1	1	0	0	0	0	0	0	0	2	1	2	2	1	2	1	2	2	1	1	2	2	1	2	1	2	2	1	2
Cameroon	1	1	1	0	0	1	0	0	0	0	0	0	0	0	0	0	0	0	0	0	0	0	0	0	0	0	0	0	0	0	0	0	0	0	0	0	0	0	0	0	0	0	0	0	0	0	0	0	0
Canada	0	0	0	0	0	0	0	0	0	0	0	0	0	0	0	0	0	0	0	0	0	0	0	0	0	0	0	0	0	0	0	0	0	0	0	0	0	0	0	0	0	0	0	0	0	0	0	1	0
Chile	0	0	0	0	0	0	0	0	0	0	0	0	0	0	0	0	0	0	0	0	0	0	0	0	0	0	0	0	0	0	0	0	0	0	0	0	0	0	0	0	0	0	0	0	0	0	0	0	0
China	1	0	1	1	1	0	1	1	1	1	1	1	1	1	1	1	1	3	3	3	3	3	3	2	2	2	2	2	2	1	0	1	1	1	0	0	1	1	1	1	1	1	1	1	1	1	1	1	1
Colombia	0	0	0	0	0	0	0	0	0	0	0	0	0	0	0	0	0	0	0	0	0	0	0	0	0	0	0	0	0	0	0	0	0	0	0	0	0	0	0	0	0	0	0	0	0	0	0	0	0
Congo	0	0	0	0	0	0	1	1	0	1	1	1	1	1	1	1	0	1	1	1	1	1	1	1	1	1	1	1	0	0	0	0	0	0	0	0	0	0	0	0	0	0	0	0	0	0	0	0	0
Costa Rica	0	0	0	0	0	0	0	0	0	0	0	0	0	0	0	0	0	0	0	0	1	1	1	1	1	1	1	1	1	1	1	1	1	1	1	1	1	1	1	1	1	1	1	1	1	1	1	1	1
Cote d'Ivoire	0	0	0	0	0	0	1	1	1	1	1	1	1	1	1	1	1	0	0	0	0	0	0	0	0	0	0	0	0	0	0	0	0	0	0	0	0	0	0	0	0	0	0	0	0	0	0	0	0
Denmark	0	0	0	0	0	0	0	0	0	0	0	0	0	0	0	0	0	0	0	0	0	0	0	0	0	0	0	0	0	0	0	0	0	0	0	0	0	0	0	0	0	0	0	0	0	0	0	0	0
Ecuador	0	0	0	0	0	0	1	0	0	1	0	0	0	0	0	0	0	0	0	0	0	0	1	1	1	1	1	1	1	0	0	0	0	0	0	0	0	0	0	0	0	0	0	0	0	0	0	0	0
European Union	3	3	3	3	3	3	2	2	2	2	2	1	1	1	1	1	1	0	1	1	1	2	1	1	0	1	1	1	1	1	0	1	1	1	1	0	0	0	0	0	0	1	1	0	0	0	0	0	0
France	0	0	0	0	0	0	0	0	0	0	0	0	0	0	0	0	0	0	0	0	0	0	0	0	0	0	0	0	0	0	0	0	0	0	0	0	0	0	0	0	0	0	0	0	0	0	0	0	0
Gambia	0	0	0	0	0	0	0	0	0	0	0	0	0	0	0	0	0	1	1	1	1	1	2	1	2	2	2	2	1	0	0	0	0	0	0	0	0	0	0	0	0	0	0	0	0	0	0	0	0
Georgia	0	0	0	0	0	0	0	0	0	0	0	0	0	0	0	0	0	0	0	0	0	0	0	0	0	0	0	0	0	0	0	0	0	0	0	0	0	0	0	0	0	0	0	0	0	0	0	0	0
Germany	1	1	1	1	1	1	1	0	1	1	1	1	1	1	1	1	1	1	1	1	1	1	0	0	0	0	0	0	0	0	0	0	0	0	0	0	0	0	0	0	0	0	0	0	0	0	0	0	0
Guatemala	0	0	0	0	0	0	0	0	0	0	0	0	0	0	0	0	0	0	0	0	0	0	1	1	0	0	0	1	1	0	0	0	0	0	0	0	0	0	0	0	0	0	0	0	0	0	0	0	0
India	0	0	0	0	0	0	0	0	0	0	0	0	0	0	0	0	0	0	0	0	0	0	0	0	0	0	0	0	0	1	1	1	1	1	1	1	1	0	1	0	1	1	1	3	3	3	3	3	3
Indonesia	0	0	0	0	0	0	1	1	0	1	1	1	1	1	1	0	0	0	0	0	0	0	0	0	0	0	0	0	0	0	0	0	0	0	0	0	0	0	0	0	0	0	0	1	0	1	9	0	1
Iran	0	0	0	0	0	0	0	0	0	0	0	0	0	0	0	0	0	0	0	0	0	0	0	0	0	0	0	0	0	0	0	0	0	0	0	0	0	0	0	0	0	0	0	0	0	0	0	0	0
Jamaica	0	0	0	0	0	0	0	0	0	0	0	0	0	0	0	0	0	0	0	0	0	0	1	1	1	1	1	1	1	3	3	3	3	3	3	3	2	2	2	2	2	2	2	1	1	1	1	1	1
Japan	1	1	1	1	1	1	1	1	1	1	1	1	1	1	1	1	1	1	1	1	1	1	1	1	1	2	2	1	2	2	1	1	1	1	1	1	1	1	1	1	1	1	2	2	1	2	2	1	2
Jordan	0	0	0	0	0	0	1	1	1	1	1	0	0	1	0	1	1	0	1	1	1	2	2	0	0	1	1	2	1	0	0	0	0	0	0	0	1	1	1	1	1	1	1	0	1	1	1	1	1
Malaysia	0	0	0	0	0	0	0	0	0	0	0	0	0	0	0	0	0	0	0	0	0	0	0	0	0	0	0	0	0	0	0	0	0	0	0	0	0	0	0	0	0	0	0	0	0	0	0	0	0
Maldives	1	1	1	1	1	1	1	1	1	1	1	1	1	1	1	1	1	1	1	1	1	1	0	0	0	0	0	0	0	0	0	0	0	0	0	0	0	0	0	0	0	0	0	0	0	0	0	0	0
Mexico	0	0	0	0	0	0	0	0	0	0	0	0	0	0	0	0	0	1	1	1	1	1	0	0	0	0	0	0	0	0	0	0	0	0	0	0	0	0	0	0	0	0	0	0	0	0	0	0	0
Micronesia	0	0	0	0	0	0	0	0	0	0	0	0	0	0	0	0	0	0	0	0	0	0	0	1	1	1	1	1	1	1	1	1	1	1	0	0	0	0	0	0	0	0	0	0	0	0	0	0	0
Moldova	0	0	0	0	0	0	0	0	0	0	0	0	0	0	0	0	0	0	0	0	0	0	0	0	0	0	0	0	0	0	0	0	0	0	0	0	1	1	1	1	1	1	1	1	1	1	1	0	0
Morocco	0	0	0	0	0	0	0	0	0	0	0	0	0	0	0	0	0	0	0	0	0	0	0	0	0	0	0	0	0	0	0	0	0	0	0	0	0	0	0	0	0	0	0	0	0	0	0	0	0
Nauru	1	1	1	1	1	1	0	0	0	0	0	0	0	0	0	0	0	0	0	0	0	0	0	0	0	0	0	0	0	0	0	0	0	0	0	0	0	0	0	0	0	0	0	0	0	0	0	0	0
Netherlands	0	0	0	0	0	0	0	0	0	0	0	0	0	0	0	0	0	0	0	0	0	0	1	1	2	1	1	1	1	2	1	2	2	1	2	1	3	3	3	3	3	3	3	2	2	2	2	2	2
Nigeria	0	0	0	0	0	0	0	0	0	0	0	0	0	0	0	0	0	0	0	0	0	0	0	0	0	0	0	0	0	0	1	2	0	2	2	1	2	0	1	1	1	2	1	1	0	1	1	1	1
Norway	0	0	0	0	0	0	0	0	0	0	0	3	3	3	3	3	3	1	1	1	1	2	1	1	1	1	1	1	2	1	1	2	2	2	2	1	1	2	1	0	2	2	1	0	0	0	0	0	0
Pakistan	0	1	1	1	1	0	0	0	0	0	0	0	0	0	0	0	0	1	1	1	1	1	1	1	0	1	1	1	1	1	1	1	1	1	1	1	1	1	1	1	1	1	1	0	0	0	0	0	0
Palau	0	0	0	0	0	0	0	0	0	0	0	0	0	0	0	0	0	0	0	0	0	0	0	0	0	0	0	0	0	0	0	0	0	0	0	0	1	0	0	1	1	1	1	0	0	0	0	0	0
Peru	2	2	2	2	2	2	1	1	1	1	1	1	1	1	1	1	1	1	1	1	1	1	0	0	0	0	0	0	0	0	0	0	0	0	0	0	0	0	0	0	0	0	0	0	0	0	0	0	0
Poland	1	1	1	1	1	1	0	0	0	0	0	0	0	0	0	0	0	0	0	0	0	0	0	0	0	0	0	0	0	0	0	0	0	0	0	0	0	0	0	0	0	0	0	0	0	0	0	0	0
Portugal	0	0	0	0	0	0	0	0	0	0	0	0	0	0	0	0	0	0	0	0	0	0	1	1	1	1	1	1	1	2	2	0	0	2	2	2	2	1	1	2	0	1	1	1	1	1	1	1	1
Russia	0	0	0	0	0	0	0	0	0	0	0	0	0	0	0	0	0	0	0	0	0	0	0	0	0	0	0	0	0	0	0	0	0	0	0	0	0	0	0	0	0	0	0	0	0	0	0	0	0
Samoa	0	0	0	0	0	0	0	0	0	0	0	0	0	0	0	0	0	0	0	0	0	0	0	0	0	0	0	0	0	0	0	0	0	0	0	0	0	0	0	0	0	0	0	0	0	1	0	1	1
Saudi Arabia	0	0	0	0	0	0	0	0	0	0	0	0	0	0	0	0	0	0	0	0	0	0	0	0	0	0	0	0	0	0	0	0	0	0	0	0	0	0	0	0	0	0	0	0	0	0	0	0	0
Senegal	0	0	0	0	0	0	0	0	0	0	0	0	0	0	0	0	0	0	0	0	0	0	0	0	0	0	0	0	0	0	0	0	0	0	0	0	0	0	0	0	0	0	0	0	0	0	0	0	0
Serbia	0	0	0	0	0	0	0	0	0	0	0	0	0	0	0	0	0	0	0	0	0	0	1	1	0	1	1	0	1	1	1	1	0	1	1	1	0	0	0	0	0	0	0	0	0	0	0	0	0
South Africa	0	0	0	0	0	0	0	0	0	0	0	0	0	0	0	0	0	0	0	0	0	0	0	0	0	0	0	0	0	0	0	0	0	0	0	0	0	0	0	0	0	0	0	0	0	0	0	0	0
South Korea	1	1	1	1	1	1	0	0	0	0	0	0	0	0	0	0	0	0	0	0	0	0	0	0	0	0	0	0	0	0	0	0	0	0	0	0	0	0	0	0	0	0	0	0	0	0	0	0	0
Spain	0	0	0	0	0	0	0	0	0	0	0	0	0	0	0	0	0	0	0	0	0	0	0	0	0	0	0	0	0	0	0	0	0	0	0	0	0	0	0	0	0	0	0	0	0	0	0	0	0
St. Kitts & Nevis	0	0	0	0	0	0	0	0	0	0	0	0	0	0	0	0	0	0	0	0	0	1	1	0	1	1	1	1	1	1	1	1	1	1	1	1	0	0	0	0	0	0	0	0	0	0	0	0	0
Sweden	0	0	0	0	0	0	0	0	0	0	0	1	1	1	1	1	1	0	0	0	0	0	0	0	0	0	0	0	0	0	0	0	0	0	0	0	0	0	0	0	0	0	0	2	0	2	2	1	2
Switzerland	1	1	1	1	1	1	1	1	1	1	1	0	0	0	0	0	0	0	0	0	0	0	0	0	0	0	0	0	0	0	0	0	0	0	0	0	0	0	0	0	0	0	0	0	0	0	0	0	0
Tanzania	0	0	0	0	0	0	0	0	0	0	0	0	0	0	0	0	0	0	0	0	0	0	0	0	0	0	0	0	0	0	0	0	0	0	0	0	0	0	0	0	0	0	0	0	0	0	0	0	0
Uganda	0	0	0	0	0	0	0	0	0	0	0	0	0	0	0	0	0	0	0	0	0	0	2	1	0	2	2	2	1	1	1	0	1	1	1	2	1	2	1	0	2	2	1	1	0	1	1	1	1
UK	0	0	0	0	0	0	0	0	0	0	0	0	0	0	0	0	0	2	2	2	2	2	0	3	3	3	3	3	3	1	1	1	2	1	1	2	1	2	2	2	2	1	2	2	2	2	2	0	2
Ukraine	1	1	1	0	0	0	0	1	0	1	1	1	1	0	1	1	1	1	0	1	1	1	0	0	0	0	0	0	0	0	0	0	0	0	0	0	0	0	0	0	0	0	0	0	0	0	0	0	0
Zimbabwe	1	1	1	1	1	1	1	1	1	1	1	1	1	1	1	1	1	0	1	1	0	0	0	0	0	0	0	0	0	0	0	0	0	0	0	0	0	0	0	0	0	0	0	0	0	0	0	0	0
[truncated: 37 more columns]

## Sheet: JISC
	2015-09-30	2015-03-13	2014-09-17	2014-03-18	2013-09-24	2013-06-18	2013-03-22	2012-09-27	2012-05-30	2012-03-23	2011-11-25	2011-09-14	2011-06-22	2011-03-25	2010-10-23	2010-06-16	2010-04-14	2010-02-24	2009-12-04	2009-10-23	2009-09-11	2009-06-18	2009-04-22	2009-02-18	2008-11-28	2008-09-12	2008-06-17	2008-02-22	2007-11-27	2007-10-19	2007-05-04	2007-02-16	2006-10-27	2006-09-15	2006-05-29	2006-03-11	2006-02-03
Austria	1	1	0	1	1	1	1	1	1	1	0	0	0	0	0	0	0	0	0	0	0	0	0	0	0	0	0	0	0	0	0	0	0	0	0	0	0
Bangladesh	0	0	0	0	0	0	0	0	1	1	3	3	3	3	2	2	2	2	1	2	2	2	2	1	1	0	1	1	0	0	0	0	0	0	0	0	0
Barbados	1	1	1	1	3	3	3	2	1	1	1	1	1	1	1	3	0	0	3	3	3	3	3	3	2	2	2	2	1	1	1	1	1	0	1	1	1
Belarus	0	0	0	0	0	0	1	1	1	1	0	1	1	1	1	3	0	0	1	1	1	0	1	1	0	0	0	0	0	0	0	0	0	0	0	0	0
Belize	1	1	1	1	1	1	1	1	1	1	1	1	2	1	1	1	1	1	1	2	0	0	2	1	1	1	1	1	0	0	0	0	0	0	0	0	0
Bulgaria	1	1	1	1	1	1	1	1	0	0	0	1	1	1	0	2	0	0	1	1	1	1	1	1	1	1	1	3	2	1	1	1	3	3	3	3	3
Canada	0	0	0	0	0	0	0	0	0	0	0	0	0	0	0	0	0	0	0	0	0	0	0	0	0	0	0	0	0	0	0	0	0	2	1	0	1
Chile	0	0	0	0	0	0	0	0	0	0	0	0	0	0	0	0	0	0	0	0	0	0	0	0	0	0	0	0	1	1	1	1	1	1	1	1	1
China	0	1	1	1	0	0	0	0	0	0	0	0	0	0	0	0	0	0	2	2	0	0	2	1	1	0	1	0	1	0	0	1	0	1	1	1	1
Congo	0	0	0	0	0	0	0	0	0	0	0	0	0	0	0	0	0	0	0	1	1	1	1	1	0	0	1	0	1	1	1	1	0	1	1	1	1
Denmark	0	0	0	0	0	0	0	1	0	1	1	0	1	1	1	2	0	0	2	2	2	2	2	1	0	0	0	0	0	0	0	0	0	0	0	0	0
Ecuador	0	0	1	0	1	1	0	2	2	2	1	1	0	1	1	3	0	0	2	3	0	0	2	1	0	0	1	1	1	1	0	0	1	1	1	1	1
Eswatini	0	0	0	0	1	1	1	0	0	0	0	0	0	0	0	0	0	0	0	0	0	0	0	0	0	0	0	0	0	0	0	0	0	0	0	0	0
Finland	1	0	1	1	1	1	1	0	0	0	0	0	0	0	0	0	0	0	0	0	0	0	0	0	0	0	0	0	0	0	0	0	0	0	0	0	0
France	0	1	1	0	1	1	0	1	1	2	1	2	1	1	3	3	3	3	2	3	2	2	2	1	1	1	1	1	0	0	0	0	0	0	0	0	0
Gambia	0	0	0	0	0	0	0	0	0	0	0	0	0	0	1	3	2	2	1	2	2	2	0	2	1	1	1	3	3	3	3	2	2	3	1	1	1
Germany	1	0	1	1	2	1	1	3	3	3	2	2	2	2	1	4	1	1	0	0	0	0	0	0	0	0	1	0	0	0	0	1	1	1	1	0	1
India	0	0	0	0	0	0	0	0	0	0	0	0	0	0	0	0	0	0	0	0	0	0	0	0	0	0	0	0	0	0	0	0	2	2	2	2	2
Japan	1	1	1	0	1	1	1	1	1	1	1	1	1	0	1	3	1	1	2	2	2	2	1	1	1	1	1	1	1	1	1	1	1	1	1	1	1
Jordan	0	0	0	0	0	0	0	0	0	0	0	0	0	0	1	0	0	0	0	0	0	0	0	0	0	0	0	0	0	0	0	0	0	0	0	0	0
Latvia	0	0	0	0	0	0	0	0	0	0	0	0	0	0	0	0	0	0	0	0	0	0	0	0	0	0	0	0	0	0	0	0	0	1	1	1	1
Malawi	0	0	0	1	1	1	0	1	1	1	1	1	1	1	0	0	0	0	0	0	0	0	0	0	0	0	0	0	0	0	0	0	0	0	0	0	0
Marshall Islands	0	0	0	0	0	0	0	0	0	0	0	0	0	0	0	0	0	0	0	0	0	0	0	0	0	0	0	0	0	0	0	0	1	0	0	1	0
Micronesia	0	0	0	0	0	0	0	0	0	0	1	0	0	0	0	0	1	0	0	0	0	0	0	0	0	0	0	0	0	0	0	0	0	0	0	0	0
Netherlands	0	0	0	0	0	0	0	0	0	0	0	0	0	0	0	0	0	0	0	0	0	0	0	0	1	1	1	1	1	1	0	3	1	2	2	2	1
Norway	0	0	0	0	0	0	0	0	0	0	0	0	0	0	0	0	0	0	0	0	0	0	0	0	3	3	3	3	1	1	1	0	1	1	1	1	1
Palau	0	0	0	0	0	0	0	0	0	0	0	0	0	0	0	0	0	0	1	0	0	1	0	0	1	0	1	1	0	0	0	0	0	0	0	0	0
Peru	3	3	2	2	1	1	1	0	0	0	0	0	0	0	0	0	0	0	0	0	0	0	0	0	0	0	0	0	0	0	0	0	0	0	0	0	0
Poland	1	1	3	3	2	2	2	1	1	1	0	1	1	2	1	0	1	1	1	2	2	2	2	1	1	1	1	1	0	0	0	0	0	0	0	0	0
Romania	1	1	0	1	1	1	2	0	1	1	0	1	1	1	1	2	1	1	0	0	2	2	2	2	1	1	1	1	1	1	1	2	2	2	1	1	1
Russia	0	0	1	1	1	1	1	1	1	1	1	1	1	1	1	3	0	0	2	0	1	1	2	0	2	2	2	0	2	2	2	3	3	2	2	2	1
Sierra Leone	0	0	0	0	0	0	0	1	0	1	0	0	0	1	0	0	0	0	0	0	0	0	0	0	0	0	0	0	0	0	0	0	0	0	0	0	0
Slovenia	0	0	0	0	0	0	0	0	0	0	0	0	0	0	0	0	0	0	0	0	0	0	0	0	1	1	1	1	1	1	1	1	0	1	1	1	1
Sweden	0	0	0	0	0	0	0	0	0	0	1	1	1	1	0	2	0	0	0	2	2	2	0	1	0	1	0	0	1	1	1	1	1	2	1	1	1
Togo	1	1	0	0	0	0	0	0	0	0	0	0	0	0	0	0	0	0	0	0	0	0	0	0	0	0	0	0	0	0	0	0	0	0	0	0	0
Uganda	1	1	0	1	1	1	1	1	1	0	0	0	0	0	0	0	0	0	0	0	0	0	0	0	0	0	0	0	0	0	0	0	0	0	0	0	0
Ukraine	1	1	1	1	1	1	1	1	1	1	1	1	1	1	1	3	1	1	2	4	3	3	2	1	1	1	1	1	0	0	0	0	0	0	0	0	0
Vanuatu	0	0	1	0	0	0	0	0	0	0	0	0	0	0	0	0	0	0	0	0	0	0	0	0	0	0	0	0	0	0	0	0	0	0	0	0	0

## Sheet: LEG
	2015-09-16	2015-03-14	2014-08-07	2014-02-28	2013-09-29	2013-03-16	2012-09-29	2012-03-13	2011-09-14	2011-03-17	2010-10-15	2010-04-14	2009-09-26	2009-03-05	2008-10-01	2008-04-16	2007-09-08	2007-03-28	2006-09-06	2006-04-08	2005-12-06	2005-04-07	2004-09-25	2004-03-24	2003-12-09	2003-03-05	2002-10-29	2002-06-14
Angola	1	1	1	1	1	1	1	1	1	1	0	0	0	0	0	0	0	0	0	0	0	0	0	0	0	0	0	0
Austria	0	0	0	0	0	0	0	1	1	1	1	1	1	1	1	1	1	1	1	1	1	1	1	0	0	0	0	0
Bangladesh	0	0	0	0	0	0	0	0	0	0	1	1	1	1	1	1	1	1	1	1	0	0	0	0	1	1	1	1
Belgium	0	0	0	0	0	0	0	0	0	0	0	0	0	0	0	0	1	1	1	1	1	1	1	1	0	0	0	0
Benin	1	1	1	1	1	1	1	1	1	1	1	1	1	1	1	1	0	0	0	0	0	0	0	0	0	0	0	0
Bhutan	1	1	1	1	1	1	1	1	1	1	0	0	0	0	0	0	1	1	1	1	1	1	1	1	1	1	1	1
Canada	0	0	0	0	1	1	1	1	1	1	1	1	1	1	1	1	0	1	1	1	1	1	1	0	1	1	1	1
Ethiopia	0	0	0	0	0	0	0	0	0	0	0	0	0	0	0	0	0	0	0	0	0	0	0	0	1	1	1	1
Finland	1	1	1	1	1	1	1	0	0	0	0	0	0	0	0	0	0	0	0	0	0	0	0	0	0	0	0	0
Gambia	0	0	0	0	0	0	0	0	0	0	1	1	1	1	0	1	1	1	1	1	1	1	1	1	1	1	1	1
Kiribati	0	0	0	0	0	0	0	0	0	0	0	0	0	0	0	0	0	0	0	0	1	1	1	1	1	1	0	0
Lesotho	1	1	1	1	1	1	1	1	1	1	0	0	0	0	0	0	1	1	1	1	0	0	0	0	0	0	0	0
Liberia	0	0	0	0	0	0	0	0	0	0	1	1	1	1	1	1	1	0	0	0	0	0	0	0	0	0	0	0
Malawi	1	1	1	1	1	1	1	1	1	1	0	0	0	0	0	0	0	0	0	0	1	1	1	1	1	1	1	1
Maldives	0	0	0	0	0	0	0	0	0	0	1	1	1	1	1	1	1	1	1	1	1	1	0	0	0	0	1	1
Mozambique	0	0	0	0	0	0	0	0	0	0	0	0	0	0	0	0	0	1	1	1	1	1	1	1	0	0	0	0
Nepal	1	1	1	1	1	1	1	1	1	1	1	1	1	1	1	1	0	0	0	0	1	1	1	1	0	0	0	0
Netherlands	1	1	1	1	1	1	1	1	1	1	1	1	1	1	1	1	1	0	0	0	0	0	0	1	1	1	1	1
Norway	1	1	1	1	0	0	0	0	0	0	0	0	0	0	0	0	0	0	0	0	0	0	0	0	0	0	0	0
Samoa	0	0	0	0	0	0	0	0	0	0	0	0	0	0	0	0	0	0	0	0	0	0	1	1	1	1	0	0
Sao Tome & Principe	0	0	0	0	0	0	0	0	0	0	1	1	1	1	1	1	0	0	0	0	0	0	0	0	0	0	0	0
Senegal	0	0	0	0	0	0	0	0	0	0	0	0	0	0	0	0	1	1	1	1	1	1	1	1	1	1	1	1
Solomon Islands	1	1	1	1	1	1	1	1	1	1	1	1	0	0	0	0	1	1	1	1	0	0	0	0	0	0	0	0
Tanzania	1	1	1	1	1	1	1	1	1	1	0	0	0	0	0	0	0	0	0	0	0	0	0	0	0	0	0	0
Togo	1	1	1	1	1	1	1	1	1	1	0	0	0	0	0	0	0	0	0	0	0	0	0	0	0	0	0	0
Tuvalu	1	1	1	1	1	1	1	1	1	1	0	0	0	0	0	0	0	0	0	0	1	1	0	0	0	0	0	0
Uganda	0	0	0	0	0	0	0	0	0	0	1	1	1	1	1	1	1	1	1	1	1	1	1	1	0	0	0	0
UK	0	0	0	0	0	0	0	0	0	0	0	0	0	0	0	0	0	0	0	0	0	0	0	0	1	1	1	1
Vanuatu	0	0	0	0	0	0	0	0	0	0	0	0	1	1	1	1	0	0	0	0	0	0	0	0	0	0	1	1
Zambia	0	0	0	0	0	0	0	0	0	0	0	0	0	0	0	0	0	0	0	0	0	0	0	0	1	1	1	1

[truncated: 2 more sheets: SCF, TEC]
